# Supplementary material for: Potential for the Bio-Detoxification of the Mycotoxins Enniatin B and Deoxynivalenol by Lactic Acid Bacteria and Bacillus spp
Source: Microorganisms. 2024 Sep 13;12(9):1892. doi: 10.3390/microorganisms12091892 (PMC11434589; doi:10.3390/microorganisms12091892)
Supplement: Supplementary file 1 [file microorganisms-12-01892-s001.zip]

Archive with 1 entries (1 files):
- microorganisms-3192250-supplementary.pdf
